# Supplementary material for: BDNF Val66Met Genotype, DNA Methylation, mRNA, and Protein Levels as Potential Blood-Based Biomarkers for Dementia and Cognitive Decline
Source: Int J Mol Sci. 2025 Sep 15;26(18):8987. doi: 10.3390/ijms26188987 (PMC12470092; doi:10.3390/ijms26188987)
Supplement: Supplementary file 1 [file ijms-26-08987-s001.zip]

Archive with 1 entries (1 files):
- ijms-3828922-supplementary.pdf
